# Supplementary material for: DNA barcoding and species delimitation of the Old World tooth-carps, family Aphaniidae Hoedeman, 1949 (Teleostei: Cyprinodontiformes)
Source: PLoS One. 2020 Apr 16;15(4):e0231717. doi: 10.1371/journal.pone.0231717 (PMC7162479; doi:10.1371/journal.pone.0231717)
Supplement: S1 Table — (XLS) [file pone.0231717.s002.xls]

## Sheet: S1 Table
	A. fasciatus	A. almiriensis	A. dispar	A. stiassnyae	A. stoliczkanus	A. sirhani	A. richardsoni	A. kruppi	A. ginaonis	A. sureyanus	A. mento	A. meridionalis	A. fontinalis	A. baeticus	A. iberus	A. apodus	A. alexandri	A. sp. Syria	A. transgrediens	A. anatoliae	A. mentoides	A. saourensis	A. iconii	A. orontis	A. maeandricus	A. saldae	A. villwocki	A. similis	A. vladykovi	A. sp Yazd	A. sophiae	A. shirini	A. pluristriatus	A. mesopotamicus	A. kavirensis	A. isfahanensis	A. furcatus	A. farsicus	A. darabensis	A. arakensis
A. fasciatus	0
A. almiriensis	0.0444265	0
A. dispar	0.203977	0.206399	0
A. stiassnyae	0.205932	0.204259	0.0209718	0
A. stoliczkanus	0.20155	0.209774	0.0406467	0.0448199	0
A. sirhani	0.188414	0.192903	0.0953831	0.10045	0.0947825	0
A. richardsoni	0.209325	0.210857	0.0337507	0.0372652	0.0413891	0.0917661	0
A. kruppi	0.194272	0.202107	0.0443017	0.0469032	0.0346153	0.0983303	0.0384154	0
A. ginaonis	0.198809	0.203957	0.0448399	0.0491382	0.0229722	0.102633	0.0456047	0.0378201	0
A. sureyanus	0.149919	0.159297	0.201859	0.205284	0.190085	0.207874	0.206123	0.19854	0.19021	0
A. mento	0.207005	0.19259	0.176871	0.178742	0.164351	0.15537	0.186775	0.171447	0.162488	0.193944	0
A. meridionalis	0.169961	0.165783	0.196602	0.204373	0.190408	0.195582	0.201049	0.197135	0.185552	0.0749997	0.212092	0
A. fontinalis	0.149231	0.159812	0.205727	0.20979	0.19449	0.20477	0.207122	0.199542	0.19461	0.00464601	0.195321	0.0765328	0
A. baeticus	0.190644	0.192441	0.234029	0.241	0.226025	0.209873	0.227658	0.223061	0.212262	0.156052	0.208006	0.171275	0.154563	0
A. iberus	0.196882	0.18982	0.218589	0.221988	0.216427	0.203634	0.216216	0.211836	0.205664	0.171437	0.20208	0.171286	0.168266	0.0429141	0
A. apodus	0.202472	0.194648	0.213482	0.213967	0.213079	0.186159	0.22038	0.201349	0.214321	0.188845	0.196965	0.208795	0.187309	0.193081	0.195062	0
A. alexandri	0.206012	0.200338	0.163196	0.162347	0.158107	0.159385	0.179609	0.161241	0.154016	0.210901	0.0439931	0.21274	0.21427	0.20343	0.196485	0.193723	0
A. sp. Syria	0.214683	0.206064	0.170821	0.168286	0.169377	0.149642	0.18436	0.166286	0.175074	0.208669	0.063175	0.212207	0.207285	0.193146	0.186846	0.180832	0.0635557	0
A. transgrediens	0.14579	0.149411	0.207062	0.216011	0.197834	0.199531	0.200903	0.202607	0.192755	0.0427417	0.197424	0.0660664	0.0436797	0.154686	0.16743	0.18181	0.202177	0.205811	0
A. anatoliae	0.145193	0.159568	0.201619	0.210178	0.194884	0.186111	0.204481	0.193556	0.187537	0.070709	0.19612	0.0701234	0.0712651	0.162379	0.174391	0.196573	0.191818	0.196295	0.0642309	0
A. mentoides	0.215163	0.212081	0.166907	0.166031	0.164158	0.155912	0.177301	0.156511	0.168554	0.217769	0.0593871	0.213123	0.21817	0.213816	0.203285	0.200042	0.0607956	0.0558118	0.214865	0.212651	0
A. saourensis	0.192482	0.181551	0.230047	0.235253	0.220533	0.211226	0.227892	0.220376	0.212362	0.154022	0.191888	0.164786	0.148779	0.0455849	0.0466382	0.188329	0.198598	0.187603	0.148371	0.162108	0.204147	0
A. iconii	0.151797	0.155266	0.194674	0.199167	0.19356	0.192496	0.200042	0.197074	0.186357	0.0462657	0.198686	0.059282	0.0467812	0.150794	0.166055	0.189418	0.194682	0.207405	0.0358253	0.0676781	0.212839	0.150923	0
A. orontis	0.217588	0.2022	0.169177	0.164598	0.172724	0.169772	0.19319	0.175689	0.178269	0.217647	0.0705645	0.21994	0.218023	0.198687	0.184307	0.195226	0.0745632	0.0325029	0.219614	0.202307	0.064695	0.187355	0.221338	0
A. maeandricus	0.143418	0.147992	0.205695	0.21292	0.190591	0.194756	0.206633	0.202285	0.184666	0.0710289	0.206692	0.0730806	0.0725284	0.160544	0.166214	0.180729	0.200266	0.200771	0.0606955	0.0754612	0.222745	0.156327	0.064622	0.207766	0
A. saldae	0.158444	0.171008	0.209605	0.21183	0.204781	0.21919	0.217405	0.209691	0.204072	0.0214274	0.208522	0.0749203	0.0223292	0.159175	0.170179	0.192112	0.211922	0.218798	0.0431642	0.0729233	0.228017	0.15931	0.0425878	0.232833	0.0786003	0
A. villwocki	0.147528	0.151413	0.18876	0.193816	0.190744	0.189817	0.191945	0.199691	0.187072	0.0940157	0.214232	0.0837134	0.0946186	0.167656	0.17211	0.196181	0.212743	0.217059	0.0809965	0.0793014	0.229873	0.168905	0.0644321	0.219848	0.0722997	0.0880374	0
A. similis	0.21469	0.208483	0.17332	0.176394	0.157655	0.161966	0.18384	0.165315	0.15748	0.212064	0.0452547	0.225264	0.216031	0.201066	0.201013	0.199539	0.0236371	0.0708527	0.211551	0.205743	0.0616976	0.196234	0.205973	0.0781277	0.207395	0.222221	0.222815	0
A. vladykovi	0.158185	0.163435	0.184887	0.185442	0.181053	0.183196	0.191333	0.182011	0.175237	0.130898	0.170092	0.143338	0.132877	0.158506	0.161327	0.170555	0.17712	0.181614	0.135343	0.139687	0.183949	0.152427	0.129782	0.176876	0.11859	0.144193	0.140077	0.176276	0
A. sp Yazd	0.175487	0.175556	0.193714	0.198606	0.188905	0.190565	0.200446	0.192724	0.183021	0.126867	0.176688	0.139231	0.131935	0.152135	0.152737	0.170969	0.18175	0.181788	0.135154	0.136427	0.18411	0.161012	0.129867	0.172556	0.123783	0.135902	0.152695	0.17867	0.0363277	0
A. sophiae	0.177072	0.178655	0.192164	0.196229	0.186567	0.189741	0.19494	0.191895	0.180714	0.132416	0.176883	0.141382	0.137533	0.161532	0.160712	0.178476	0.182456	0.184006	0.136568	0.137998	0.184817	0.164647	0.13544	0.174743	0.125847	0.141521	0.154172	0.180123	0.036323	0.00791528	0
A. shirini	0.172767	0.172387	0.186045	0.187095	0.182125	0.189532	0.193081	0.183207	0.178218	0.141755	0.181362	0.150135	0.14694	0.158111	0.153281	0.1754	0.176984	0.181446	0.142533	0.142206	0.186056	0.159364	0.138508	0.17001	0.135382	0.153116	0.155385	0.178363	0.039554	0.0386082	0.0386007	0
A. pluristriatus	0.178515	0.179435	0.192345	0.196683	0.187424	0.18866	0.198505	0.190811	0.181154	0.135844	0.177429	0.142032	0.140987	0.157194	0.157819	0.176533	0.182496	0.184806	0.139998	0.140494	0.184859	0.15953	0.136803	0.175531	0.128545	0.144992	0.155578	0.179412	0.0354507	0.00764223	0.00877916	0.0377244	0
A. mesopotamicus	0.173418	0.173487	0.18983	0.194153	0.184515	0.186159	0.195974	0.188303	0.178671	0.129018	0.178774	0.13724	0.133592	0.154158	0.159128	0.17783	0.179655	0.183884	0.135086	0.131531	0.186216	0.16085	0.129957	0.174628	0.124265	0.137035	0.148534	0.180761	0.0362976	0.00677042	0.00790543	0.0385695	0.00763211	0
A. kavirensis	0.175487	0.175556	0.189649	0.19397	0.184346	0.185975	0.195773	0.188114	0.178514	0.13099	0.176688	0.139231	0.136093	0.156474	0.157098	0.175423	0.18175	0.181788	0.135154	0.135594	0.18411	0.161012	0.134008	0.172556	0.123783	0.140077	0.152695	0.17867	0.0327626	0.00337839	0.00450811	0.0350207	0.00423589	0.00337482	0
A. isfahanensis	0.173751	0.175589	0.18375	0.181369	0.181156	0.195	0.186736	0.18145	0.174194	0.145826	0.183789	0.149721	0.150526	0.171781	0.170222	0.180088	0.184173	0.197726	0.147603	0.145629	0.188494	0.169719	0.142283	0.183678	0.140388	0.154022	0.157136	0.187569	0.0453069	0.0399184	0.0387104	0.0476359	0.0390342	0.0363624	0.0363277	0
A. furcatus	0.197023	0.183745	0.15675	0.160617	0.161422	0.1258	0.15773	0.163927	0.161462	0.19002	0.147472	0.200244	0.190428	0.188829	0.190682	0.213866	0.147562	0.149006	0.190904	0.180357	0.147396	0.178555	0.18256	0.154966	0.200474	0.19951	0.189688	0.145297	0.181695	0.189033	0.186805	0.183797	0.18789	0.182359	0.184456	0.188848	0
A. farsicus	0.17237	0.174618	0.195362	0.197636	0.1886	0.198101	0.204201	0.19642	0.187756	0.137352	0.174613	0.13724	0.142512	0.163224	0.166123	0.176388	0.174433	0.184254	0.143572	0.147145	0.184278	0.163392	0.140396	0.174979	0.124003	0.142283	0.148777	0.176585	0.0408637	0.0284514	0.0284453	0.0433005	0.0275676	0.0284175	0.0249178	0.0499881	0.195015	0
A. darabensis	0.160097	0.159547	0.196099	0.193644	0.199926	0.184669	0.20533	0.202241	0.1923	0.133142	0.174568	0.14354	0.138266	0.169505	0.171143	0.177789	0.177374	0.179655	0.131753	0.142158	0.184236	0.167444	0.12806	0.170449	0.128902	0.146492	0.153044	0.178793	0.0452965	0.0363918	0.0363845	0.0459036	0.0355108	0.0363537	0.0328156	0.0526192	0.188456	0.0365333	0
A. arakensis	0.176128	0.178517	0.189818	0.192376	0.188089	0.18861	0.198816	0.19112	0.182029	0.135615	0.179633	0.1439	0.140746	0.167838	0.164051	0.173593	0.182451	0.184764	0.137751	0.14003	0.187087	0.168002	0.138651	0.175491	0.128517	0.144757	0.155524	0.181623	0.036914	0.0124632	0.0124651	0.0373973	0.0133323	0.0124542	0.00903658	0.036914	0.185157	0.0254954	0.0351849	0
